# Supplementary material for: Hybrid Argon Plasma Coagulation for Barrett’s Esophagus and for Colonic Mucosal Resection—A Systematic Review and Meta-Analysis
Source: Biomedicines. 2023 Apr 10;11(4):1139. doi: 10.3390/biomedicines11041139 (PMC10135954; doi:10.3390/biomedicines11041139)
Supplement: Supplementary file 1 [file biomedicines-11-01139-s001.zip]

Archive with 1 entries (1 files):
- biomedicines-2299531-supplementary.pdf
